# Supplementary material for: Genetic Algorithm model and data files to assess JONSWAP spectra coefficients: MATLAB code
Source: Data Brief. 2020 Aug 19;32:106196. doi: 10.1016/j.dib.2020.106196 (PMC7452513; doi:10.1016/j.dib.2020.106196)
Supplement: Supplementary file 1 [file mmc1.xml]

<?xml version="1.0" encoding="utf-8" standalone="no"?>
<data>
  <datasets>
    <author>juan.rueda@unimilitar.edu.co;ruedabayona@gmail.com</author>
    <type>0</type>
    <dataset>
      <value>4</value>
      <reason>Data will be made available on request</reason>
      <comments />
    </dataset>
  </datasets>
</data>
