# Supplementary material for: Genetic Algorithm model and data files to assess JONSWAP spectra coefficients: MATLAB code
Source: Data Brief. 2020 Aug 19;32:106196. doi: 10.1016/j.dib.2020.106196 (PMC7452513; doi:10.1016/j.dib.2020.106196)
Supplement: Supplementary file 2 [file mmc2.xlsx]

## Sheet: INPUT
date (dd/mm/yyyy)	time (hh:mm)	Hs (m)	Tp (s)
2004-09-09	15:00:00	0.464542	6.13339
2004-09-09	16:00:00	0.454804	6.06317
2004-09-09	17:00:00	0.436451	6.05006
2004-09-09	18:00:00	0.42963	6.05668
2004-09-09	19:00:00	0.418723	6.03151
2004-09-09	20:00:00	0.416077	5.99756
2004-09-09	21:00:00	0.416622	5.89089
2004-09-09	22:00:00	0.433116	5.73674
2004-09-09	23:00:00	0.437402	5.85741
2004-09-10	1900-01-01	0.445354	5.87962
2004-09-10	1900-01-01 01:00:00	0.467969	6.09529
2004-09-10	1900-01-01 02:00:00	0.481294	6.11336
2004-09-10	1900-01-01 03:00:00	0.499457	6.17113
2004-09-10	1900-01-01 04:00:00	0.532033	6.18168
2004-09-10	1900-01-01 05:00:00	0.575615	6.28916
2004-09-10	1900-01-01 06:00:00	0.627751	6.38983
2004-09-10	1900-01-01 07:00:00	0.69441	6.54269
2004-09-10	1900-01-01 08:00:00	0.744258	6.63985
2004-09-10	1900-01-01 09:00:00	0.791338	6.82675
2004-09-10	1900-01-01 10:00:00	0.828833	6.90161
2004-09-10	1900-01-01 11:00:00	0.833562	6.96193
2004-09-10	1900-01-01 12:00:00	0.830926	7.071
2004-09-10	1900-01-01 13:00:00	0.817197	7.1867
2004-09-10	1900-01-01 14:00:00	0.809942	7.25087
2004-09-10	1900-01-01 15:00:00	0.798222	7.26868
2004-09-10	1900-01-01 16:00:00	0.783993	7.29521
2004-09-10	1900-01-01 17:00:00	0.75185	7.27419
2004-09-10	1900-01-01 18:00:00	0.73125	7.29521
2004-09-10	1900-01-01 19:00:00	0.711288	7.27052
2004-09-10	1900-01-01 20:00:00	0.705305	7.252
2004-09-10	1900-01-01 21:00:00	0.701269	7.17674
2004-09-10	1900-01-01 22:00:00	0.726885	6.96443
2004-09-10	1900-01-01 23:00:00	0.698851	6.55075
2004-09-11	1900-01-02	0.681136	6.89811
2004-09-11	1900-01-02 01:00:00	0.65797	6.84849
2004-09-11	1900-01-02 02:00:00	0.624538	6.94767
2004-09-11	1900-01-02 03:00:00	0.602557	6.82532
2004-09-11	1900-01-02 04:00:00	0.576714	6.83907
2004-09-11	1900-01-02 05:00:00	0.551093	6.855
2004-09-11	1900-01-02 06:00:00	0.550252	6.72282
2004-09-11	1900-01-02 07:00:00	0.549085	6.07712
2004-09-11	1900-01-02 08:00:00	0.561693	6.04624
2004-09-11	1900-01-02 09:00:00	0.594341	6.14469
2004-09-11	1900-01-02 10:00:00	0.633264	6.1732
2004-09-11	1900-01-02 11:00:00	0.634256	6.25269
2004-09-11	1900-01-02 12:00:00	0.618785	6.19859
2004-09-11	1900-01-02 13:00:00	0.604059	6.23927
2004-09-11	1900-01-02 14:00:00	0.58561	6.26996
2004-09-11	1900-01-02 15:00:00	0.563984	6.25781
2004-09-11	1900-01-02 16:00:00	0.535578	6.17484
2004-09-11	1900-01-02 17:00:00	0.511987	6.08515
2004-09-11	1900-01-02 18:00:00	0.486917	6.01683
2004-09-11	1900-01-02 19:00:00	0.460164	6.00044
2004-09-11	1900-01-02 20:00:00	0.435467	5.8936
2004-09-11	1900-01-02 21:00:00	0.419369	5.81026
2004-09-11	1900-01-02 22:00:00	0.399008	5.71684
2004-09-11	1900-01-02 23:00:00	0.381788	5.65381
2004-09-12	1900-01-03	0.366044	5.6331
2004-09-12	1900-01-03 01:00:00	0.353245	5.64396
2004-09-12	1900-01-03 02:00:00	0.345442	5.55111
2004-09-12	1900-01-03 03:00:00	0.351001	5.54457
2004-09-12	1900-01-03 04:00:00	0.351249	5.19698
2004-09-12	1900-01-03 05:00:00	0.366329	5.15735
2004-09-12	1900-01-03 06:00:00	0.393653	5.19099
2004-09-12	1900-01-03 07:00:00	0.419364	5.31269
2004-09-12	1900-01-03 08:00:00	0.446061	5.37861
2004-09-12	1900-01-03 09:00:00	0.478331	5.49807
2004-09-12	1900-01-03 10:00:00	0.502385	5.59875
2004-09-12	1900-01-03 11:00:00	0.52323	5.76847
2004-09-12	1900-01-03 12:00:00	0.529138	5.9858
2004-09-12	1900-01-03 13:00:00	0.517242	5.995
2004-09-12	1900-01-03 14:00:00	0.495387	6.0165
2004-09-12	1900-01-03 15:00:00	0.469499	5.96736
2004-09-12	1900-01-03 16:00:00	0.449146	5.85373
2004-09-12	1900-01-03 17:00:00	0.434657	5.86539
2004-09-12	1900-01-03 18:00:00	0.412356	5.84094
2004-09-12	1900-01-03 19:00:00	0.393551	5.81856
2004-09-12	1900-01-03 20:00:00	0.368094	5.78684
2004-09-12	1900-01-03 21:00:00	0.360412	5.76879
2004-09-12	1900-01-03 22:00:00	0.350988	5.75671
2004-09-12	1900-01-03 23:00:00	0.336157	5.74712
2004-09-13	1900-01-04	0.334983	5.72499
2004-09-13	1900-01-04 01:00:00	0.337913	5.72251
2004-09-13	1900-01-04 02:00:00	0.326102	5.70405
2004-09-13	1900-01-04 03:00:00	0.361945	5.65539
2004-09-13	1900-01-04 04:00:00	0.34909	5.11475
2004-09-13	1900-01-04 05:00:00	0.362528	5.15183
2004-09-13	1900-01-04 06:00:00	0.375948	5.32562
2004-09-13	1900-01-04 07:00:00	0.402939	5.39274
2004-09-13	1900-01-04 08:00:00	0.405337	5.33281
2004-09-13	1900-01-04 09:00:00	0.414463	5.38923
2004-09-13	1900-01-04 10:00:00	0.423144	5.42167
2004-09-13	1900-01-04 11:00:00	0.442862	5.52843
2004-09-13	1900-01-04 12:00:00	0.462272	5.6812
2004-09-13	1900-01-04 13:00:00	0.438476	5.79716
2004-09-13	1900-01-04 14:00:00	0.475642	5.93786
2004-09-13	1900-01-04 15:00:00	0.5495	15.631
2004-09-13	1900-01-04 16:00:00	0.659428	14.3725
2004-09-13	1900-01-04 17:00:00	0.855559	13.774
2004-09-13	1900-01-04 18:00:00	1.03594	13.4975
2004-09-13	1900-01-04 19:00:00	1.17867	13.3434
2004-09-13	1900-01-04 20:00:00	1.31747	13.4153
2004-09-13	1900-01-04 21:00:00	1.55932	12.9663
2004-09-13	1900-01-04 22:00:00	1.75044	12.6987
2004-09-13	1900-01-04 23:00:00	1.85431	12.8001
2004-09-14	1900-01-05	2.15728	12.3031
2004-09-14	1900-01-05 01:00:00	2.16516	12.5685
2004-09-14	1900-01-05 02:00:00	2.42494	12.1777
2004-09-14	1900-01-05 03:00:00	2.48995	12.3112
2004-09-14	1900-01-05 04:00:00	2.51402	12.6044
2004-09-14	1900-01-05 05:00:00	2.60841	12.3232
2004-09-14	1900-01-05 06:00:00	2.48209	12.0467
2004-09-14	1900-01-05 07:00:00	2.34622	11.3004
2004-09-14	1900-01-05 08:00:00	2.12023	10.7435
2004-09-14	1900-01-05 09:00:00	1.79945	10.4848
2004-09-14	1900-01-05 10:00:00	1.65719	9.97818
2004-09-14	1900-01-05 11:00:00	1.40075	9.85701
2004-09-14	1900-01-05 12:00:00	1.23103	9.28968
2004-09-14	1900-01-05 13:00:00	0.809371	6.83522
2004-09-14	1900-01-05 14:00:00	0.898622	6.93662
2004-09-14	1900-01-05 15:00:00	0.735191	7.03986
2004-09-14	1900-01-05 16:00:00	0.650826	7.06303
2004-09-14	1900-01-05 17:00:00	0.737604	7.15334
2004-09-14	1900-01-05 18:00:00	0.626695	7.17226
2004-09-14	1900-01-05 19:00:00	0.578216	7.19974
2004-09-14	1900-01-05 20:00:00	0.586072	7.25688
2004-09-14	1900-01-05 21:00:00	0.559353	7.28932
2004-09-14	1900-01-05 22:00:00	0.529588	7.31265
2004-09-14	1900-01-05 23:00:00	0.530616	7.35412
2004-09-15	1900-01-06	0.61614	7.44555
2004-09-15	1900-01-06 01:00:00	0.506311	7.4238
2004-09-15	1900-01-06 02:00:00	0.556127	7.48566
2004-09-15	1900-01-06 03:00:00	0.538914	7.51802
2004-09-15	1900-01-06 04:00:00	0.500294	7.5209
2004-09-15	1900-01-06 05:00:00	0.538197	7.57739
2004-09-15	1900-01-06 06:00:00	0.497708	7.5797
2004-09-15	1900-01-06 07:00:00	0.560758	7.65282
2004-09-15	1900-01-06 08:00:00	0.51019	7.65217
2004-09-15	1900-01-06 09:00:00	0.514344	7.68453
2004-09-15	1900-01-06 10:00:00	0.528145	7.73679
2004-09-15	1900-01-06 11:00:00	0.476997	7.73248
2004-09-15	1900-01-06 12:00:00	0.493637	7.78226
2004-09-15	1900-01-06 13:00:00	0.498146	7.84531
2004-09-15	1900-01-06 14:00:00	0.478029	7.86655
